# Supplementary material for: Association between Polymorphisms in the Promoter Regions of Matrix Metalloproteinases (MMPs) and Risk of Cancer Metastasis: A Meta-Analysis
Source: PLoS One. 2012 Feb 14;7(2):e31251. doi: 10.1371/journal.pone.0031251 (PMC3279370; doi:10.1371/journal.pone.0031251)
Supplement: Table S3 — Main characteristics of all studies included in the meta-analysis. (XLS) [file pone.0031251.s003.xls]

## Sheet: Sheet1
Study	Reference	Cancer type	Genotyping	Sources of	Average age	MAFa	HWEb	Sample size	Adjusting factors	Definite ascertainment	TNM	Determination
			method	control	(case/control)	(control)	(control)	(case/control)		of cancerc	staged	of metastasis
MMP1-16071G/2G
Cao 2005	17	head/neck	PCR-RFLPe	Hospital-based	56.7/52.4	0.433	Yes	96/120	Age,gender,smoking	Yes	Yes	At the time of diagnose
Hashimoto 2004	18	head/neck	PCR-RFLP	Healthy-volunteers	66.6/67.2	0.333	Yes	140/568	Age,gender,smoking,alcohol intake	Yes	Yes	At the time of diagnose
Kondo 2005	19	head/neck	PCR-RFLP/Taqman	Healthy-volunteers	56.6/matched	0.5	Yes	83/82	Age,gender,race	Yes	Yes	At the time of diagnose
Nasr 2007	20	head/neck	PCR-RFLP	Population-based	42/20	0.33	Yes	174/171	Age,gender	Yes	Yes	At the time of diagnose
O-charoenrat 2006	21	head/neck	PCR-RFLP	Hospital-based	62.0/62.1	0.453	Yes	300/300	Age,gender,smoking,alcohol intake	Yes	Yes	At the time of follow-up
Shimizu 2008	22	head/neck	TaqMan	Hospital-based	62/matched	0.352	Yes	69/91	Age,gender,TNM stage,genotype	Yes	Yes	At the time of follow-up
Kouhkan 2008	23	colorectal	PCR-RFLP	Hospital-based	47/48.2	0.47	Yes	150/100	Age,gender,smoking	Yes	Yes	At the time of diagnose
Ghilardi 2001	24	colorectal	Sequencing	Age,gender-matched	68/matched	NAf	Yes	60/164	Age,gender	Yes	Yes	At the time of diagnose
Woo 2006	25	colorectal	PCR-RFLP	Age,gender-matched	54/matched	0.296	Yes	185/304	Age,gender,family history	Yes	Yes	At the time of diagnose
Jin 2005	26	gastric	PCR-RFLP	Hospital-based	55.0/51.7	0.296	No	183/350	Age,gender,smoking,family history	Yes	Yes	At the time of diagnose
Matsumura 2004	27	gastric	PCR-RFLP	Hospital-based	67.7/matched	0.286	Yes	215/166	Age,gender,H.pylori infection	Yes	Yes	At the time of diagnose
Hughes 2007	28	breast	PCR-fluorescent	NA	59/NA	NA	NA	218/NA	Age,estrogen receptor/progesterone receptor status	Yes	Yes	At the time of diagnose
Przybylowska2006	29	breast	PCR-RFLP	Age-matched	58/matched	NA	NA	270/300	Age,estrogen receptor/progesterone receptor status	Yes	Yes	At the time of diagnose
Fang 2005	30	NSCLCg	PCR-RFLP	Hospital-based	57.2/51.7	0.296	No	243/350	Age,gender,smoking	Yes	Yes	At the time of diagnose
Fong 2004	31	Chondrosarcoma	Sequencing	NA	54/NA	NA	NA	67/NA	Age,gender,tumor grade	Yes	Yes	At the time of diagnose
Jin 2005	26	ESCCh	PCR-RFLP	Hospital-based	54.1/51.7	0.296	No	234/350	Age,gender,smoking,family history	Yes	Yes	At the time of diagnose
Lai 2005	32	cervical	PCR-fluorescent	Hospital-based	54.2/54.1	0.363	Yes	197/197	Age,gender,HPV infection	Yes	Yes	At the time of diagnose
Albayrak 2007	46	prostate	PCR-RFLP	Age,smoking,race-matched	66.9/64	0.198	No	55/43	Age, smoking habit,PSA level and family history	Yes	Yes	At the time of diagnose
MMP2 -1306 C/T
Cotignola 2007	33	melanoma	Sequencing	NA	54/NA	NA	NA	1002/NA	Age, gender, phenotypic index, moles,freckles, and race	Yes	Yes	At the time of diagnose
O-charoenrat 2006	7	head/neck	PCR-ARMSi	Hospital-based	62.0/62.1	0.128	Yes	239/250	Age,gender,smoking,alcohol intake	Yes	Yes	At the time of diagnose
Lei2007	34	breast	TaqMan	Population-based	54.4/matched	0.262	Yes	959/952	Age,estrogen receptor/progesterone receptor status	Yes	Yes	At the time of diagnose
Wu2007	35	gastric	Sequencing	Hospital-based	61/59	0.113	Yes	240/283	Age,gender,smoking, H.pylori infection	Yes	Yes	At the time of diagnose
MMP3-1171 5A/6A
Hughes 2007	28	breast	PCR-fluorescent	NA	59/NA	NA	NA	214/NA	Age,estrogen receptor/progesterone receptor status	Yes	Yes	At the time of diagnose
Ghilardi 2002	36	breast	Sequencing	Healthy-volunteers	62/matched	0.473	Yes	86/110	Age,estrogen receptor/progesterone receptor status	Yes	Yes	At the time of follow-up
Krippl 2004	37	breast	TaqMan	Population-based	57/57	0.47	Yes	500/500	Age,estrogen receptor/progesterone receptor status	Yes	Yes	At the time of diagnose
Fang 2005	30	NSCLC	PCR-RFLP	Hospital-based	57.2/51.7	0.296	No	243/350	Age,gender,smoking	Yes	Yes	At the time of diagnose
Cotignola 2007	33	melanoma	Sequencing	NA	54/NA	NA	NA	1002/NA	Age, gender, phenotypic index, moles,freckles, and race	Yes	Yes	At the time of diagnose
Tu 2007	38	head/neck	Sequencing	Age-matched	51.2/48.0	0.071	Yes	150/98	Age,gender	Yes	Yes	At the time of diagnose
Zhang 2004	39	ESCC	PCR-RFLP	Hospital-based	54.1/51.7	0.173	Yes	234/350	Age,gender,smoking,family history	Yes	Yes	At the time of diagnose
Zhang 2004	39	GCAj	PCR-RFLP	Hospital-based	55.0/51.7	0.173	Yes	183/350	Age,gender,smoking,family history	Yes	Yes	At the time of diagnose
Smolarz 2003	40	ovarian	PCR-ARMS	Age-matched	57/matched	0.473	Yes	118/110	Age	Yes	Yes	At the time of diagnose
MMP7 -181 A/G
Hughes 2007	28	breast	PCR-RFLP	NA	59/NA	NA	NA	218/NA	Age,estrogen receptor/progesterone receptor status	Yes	Yes	At the time of diagnose
Zhang 2005	45	ESCC	PCR-RFLP	Hospital-based	54.6/51.7	0.05	Yes	258/350	Age,gender,smoking,family history	Yes	Yes	At the time of diagnose
Zhang 2005	45	GCA	PCR-RFLP	Hospital-based	55.6/51.7	0.05	Yes	201/350	Age,gender,smoking,family history	Yes	Yes	At the time of diagnose
Zhang 2005	45	NSCLC	PCR-RFLP	Hospital-based	57.2/51.7	0.05	Yes	243/350	Age,gender,smoking,family history	Yes	Yes	At the time of diagnose
Wu 2011	47	cervical	PCR-RFLP	Hospital-based	50/matched	0.247	Yes	217/190	Age	Yes	Yes	At the time of diagnose
MMP9 -1562 C/T
Nasr 2007	20	head/neck	PCR-RFLP	Population-based	42/20	0.096	Yes	174/171	Age,gender	Yes	Yes	At the time of diagnose
Woo 2006	25	colorectal	PCR-RFLP	Age,gender-matched	54/matched	0.123	Yes	185/304	Age,gender,family history	Yes	Yes	At the time of diagnose
Xing 2007	41	colorectal	PCR-RFLP	Hospital-based	61.29/60.65	0.143	Yes	137/199	Age,gender,smoking,alcohol intake,BMI	Yes	Yes	At the time of diagnose
Hughes 2007	28	breast	PCR-fluorescent	NA	59/NA	NA	NA	188/NA	Age,estrogen receptor/progesterone receptor status	Yes	Yes	At the time of diagnose
Przybylowska2006	29	breast	PCR-RFLP	Age-matched	58/matched	NA	NA	270/300	Age,estrogen receptor/progesterone receptor status	Yes	Yes	At the time of diagnose
Lei2007	34	breast	TaqMan	Population-based	54.4/matched	0.142	Yes	959/952	Age,estrogen receptor/progesterone receptor status	Yes	Yes	At the time of diagnose
Wang 2005	42	NSCLC	PCR-RFLP	Hospital-based	57.2/51.7	0.103	Yes	243/350	Age,gender,smoking	Yes	Yes	At the time of diagnose
Matsumura 2005	43	gastric	PCR-RFLP	Hospital-based	65.1/matched	0.163	Yes	177/224	Age,gender,H.pylori infection	Yes	Yes	At the time of diagnose
Awakura 2006	44	renal	PCR-RFLP	Hospital-based	61.7/61.0	0.154	Yes	179/211	Age,gender	Yes	Yes	At the time of diagnose
Park 2011	48	colorectal	PCR-RFLP	Age-matched	56.2/matched	0.137	Yes	333/318	Age,gender,family history,preoperative serum CEA	Yes	Yes	At the time of diagnose
Note	MAFa : minor allele frequency
	HWEb :Hardy–Weinberg equilibrium (p>0.05)
	Definite ascertainment of cancerc : according to the pathologic or histologic diagnose
	TNM staged :histological or pathologic stage after operation
	PCR-RFLPe :PCR-restriction fragment length polymorphism
	NAf :Not available according to original studies
	NSCLCg:non-small cell lung carcinoma
	ESCCh : esophageal squamous cell carcinoma
	ARMSi：PCR—Allele-Specific Refractory Mutation System analysis.
	GCAj: gastric cardiac adenocarcinoma
